# Supplementary material for: Identifying Patients with Polycythemia Vera at Risk of Thrombosis after Hydroxyurea Initiation: The Polycythemia Vera—Advanced Integrated Models (PV-AIM) Project
Source: Biomedicines. 2023 Jul 7;11(7):1925. doi: 10.3390/biomedicines11071925 (PMC10377437; doi:10.3390/biomedicines11071925)
Supplement: Supplementary file 1 [file biomedicines-11-01925-s001.zip]

Archive with 1 entries (1 files):
- biomedicines-2348444-supplementary.pdf
